# Supplementary material for: Regional Variation in the Prevalence of E. coli O157 in Cattle: A Meta-Analysis and Meta-Regression
Source: PLoS One. 2014 Apr 1;9(4):e93299. doi: 10.1371/journal.pone.0093299 (PMC3972218; doi:10.1371/journal.pone.0093299)
Supplement: File S1 — A pretested data extraction spreadsheet. (XLS) [file pone.0093299.s002.xls]

## Sheet: Sheet1
First Author	year of publication	Country	total	No. positive	Specimen	origin of sample	Type of cattle	Health status	Pre enrichment	IMS seperation	Isolation media	Method of confirmation
